# Supplementary material for: Three different mutations in the DNA topoisomerase 1B in Leishmania infantum contribute to resistance to antitumor drug topotecan
Source: Parasit Vectors. 2021 Aug 28;14:438. doi: 10.1186/s13071-021-04947-4 (PMC8399852; doi:10.1186/s13071-021-04947-4)
Supplement: Supplementary file 1 — Additional file 1: Dataset S1. Log2-transformed 16 × TPT-resistant mutants/WT reads ratios for non-overlapping 5 kb genomic windows for the 36 L. infantum chromosomes in the three TPT-resistant strains. [file 13071_2021_4947_MOESM1_ESM.xlsx]

## Sheet: Chr1
Chr	Window	TPT700.1	TPT700.2	TPT700.3
LinJ.01	1	0.559799452692	0.426598624904	0.651876650361
LinJ.01	2500	0.0689574674587	0.414564637667	0.243544556376
LinJ.01	7500	0.216191218635	0.382791312914	0.263537463148
LinJ.01	12500	0.0723231259231	0.239755407786	0.0225211856447
LinJ.01	17500	0.114955952279	0.282124495368	0.146893729177
LinJ.01	22500	0.283940745006	-0.0473680321043	0.121062934975
LinJ.01	27500	0.214480249858	0.0190078367619	0.204060848304
LinJ.01	32500	0.361276636302	0.271658219507	0.209331437826
LinJ.01	37500	-0.0230246353138	0.132072052197	0.18469010849
LinJ.01	42500	0.102793167985	0.0561667710943	0.115108318912
LinJ.01	47500	0.127481565933	-0.0989155843217	0.00503485842369
LinJ.01	52500	0.065438362723	0.128316069897	0.0251661158628
LinJ.01	57500	0.124291013075	0.264850279284	0.087722140726
LinJ.01	62500	-0.0220789472053	-0.207557734354	-0.23459768482
LinJ.01	67500	0.537178031296	0.259922007342	0.336445491092
LinJ.01	72500	0.0148525890679	0.222082080899	0.14536013238
LinJ.01	77500	-0.872761573385	-0.542861668044	-0.302468463441
LinJ.01	82500	-0.153618587053	0.142467839839	0.0931107904908
LinJ.01	87500	0.0804989292269	0.145407171629	0.0595352090259
LinJ.01	92500	-0.324267711702	-0.169965335681	-0.211283048503
LinJ.01	97500	-0.0539888608164	0.148650025165	0.0113579712376
LinJ.01	102500	0.0615009142808	0.0456028865413	-0.200840306281
LinJ.01	107500	0.386312645935	0.200309092469	-0.0100570602467
LinJ.01	112500	-0.166550903987	-0.0696075447631	-0.145079702502
LinJ.01	117500	0.41490064517	0.282411426573	0.135595101695
LinJ.01	122500	-0.103599530567	0.131390984162	-0.00318482669591
LinJ.01	127500	-0.0475529111726	0.145351074379	-0.0704525419303
LinJ.01	132500	0.346543699311	0.269211330245	0.0817335191487
LinJ.01	137500	0.0555468484943	0.0154307836517	-0.0756664473974
LinJ.01	142500	-0.192592137178	-0.00194992424756	-0.166195158975
LinJ.01	147500	0.116427358707	-0.119925207942	-0.127768954196
LinJ.01	152500	0.0250555569926	-0.133577275704	-0.214089569622
LinJ.01	157500	-0.371243113509	-0.0913266024333	-0.426558033973
LinJ.01	162500	-0.159121490599	-0.12250654169	-0.0877883634792
LinJ.01	167500	-0.271051488296	-0.124860354007	-0.387028323357
LinJ.01	172500	-0.0234912974494	-0.134600182124	0.0421514417005
LinJ.01	177500	-0.131553296756	-0.231981798327	-0.149425119572
LinJ.01	182500	-0.0968434691957	-0.150301192453	-0.159602598548
LinJ.01	187500	-0.261062461954	-0.245575446611	-0.237173182735
LinJ.01	192500	0.380503498127	0.137804696209	-0.00211641546791
LinJ.01	197500	-0.137007254505	0.0276820315739	-0.0111144223803
LinJ.01	202500	-0.142229198286	0.0523559170174	0.0853592679996
LinJ.01	207500	-0.169295336367	-0.300189118666	-0.102789513572
LinJ.01	212500	-0.162658757893	-0.314038974237	-0.197021827401
LinJ.01	217500	-0.623632541339	-0.540530370002	-0.502502714579
LinJ.01	222500	-0.371649735564	-0.480848446763	-0.390071261203
LinJ.01	227500	-0.226604831048	-0.429763537278	-0.483813216274
LinJ.01	232500	-0.0410112266712	-0.176664091863	-0.307052105757
LinJ.01	237500	-0.0229874919407	0.0687174637589	0.0362822669284
LinJ.01	242500	0.130968530384	-0.0914657641302	0.20706460353
LinJ.01	247500	-0.0975372117355	-0.116464905398	-0.098341323899
LinJ.01	252500	-0.22167061804	-0.0645553682799	-0.258962917778
LinJ.01	257500	-0.215530189367	-0.430122539437	-0.654322658588
LinJ.01	262500	-0.276017749586	-0.306455253421	-0.653560785249
LinJ.01	267500	0.516891302879	0.537921524323	0.623676858393
LinJ.01	272500	0.615759824806	0.303910019719	0.184812019045

## Sheet: Chr2
Chr	Window	TPT700.1	TPT700.2	TPT700.3
LinJ.02	1	0.165530727154	0.350642730986	0.344275441544
LinJ.02	2500	0.0097280457134	0.126009274596	-0.0978771811028
LinJ.02	7500	0.331677389359	0.280755510759	0.258114309528
LinJ.02	12500	0.0509416669634	0.160780898944	0.0628613085762
LinJ.02	17500	0.315352518812	0.363075348757	0.38215883004
LinJ.02	22500	0.0637344938623	0.32501817818	0.286768484398
LinJ.02	27500	0.122858791039	0.183591841819	0.00333507025547
LinJ.02	32500	-0.196810855122	-0.0517937033048	-0.236640319798
LinJ.02	37500	0.023978899591	0.0300055286667	-0.466418167773
LinJ.02	42500	-0.040092115687	0.00189747000257	0.00591823126947
LinJ.02	47500	0.0754671826388	0.00683114246636	-0.151222945403
LinJ.02	52500	-0.223002544426	0.0442702374586	-0.101781635559
LinJ.02	57500	0.304804527823	0.244409007971	0.203690213738
LinJ.02	62500	-0.385147795821	0.0889595031948	0.067388550559
LinJ.02	67500	0.154987099829	0.18305248079	0.336877836997
LinJ.02	72500	0.135111656207	0.0255017943924	0.0846269309052
LinJ.02	77500	-0.0803472336521	-0.117466716911	-0.11422560803
LinJ.02	82500	0.0916239493675	0.151348715766	-0.00409646581505
LinJ.02	87500	-0.113369172188	-0.0970370013033	-0.0928263742678
LinJ.02	92500	0.12820812788	-0.0424975371175	0.100993483783
LinJ.02	97500	0.258814515999	-0.0957837529315	0.133863070207
LinJ.02	102500	-0.0838869293677	-0.0236273957302	-0.161168297445
LinJ.02	107500	-0.37256139626	-0.082946778019	-0.190592639729
LinJ.02	112500	-0.0428872644947	-0.111213372159	-0.0629620382942
LinJ.02	117500	-0.039625995401	-0.114979122526	0.216673670414
LinJ.02	122500	-0.241114862796	-0.309329887108	-0.375572189676
LinJ.02	127500	-0.416878690005	-0.230887994549	-0.227175354185
LinJ.02	132500	-0.220676161116	-0.289911551154	-0.216729873726
LinJ.02	137500	0.025783955991	-0.360820891335	0.0801849580374
LinJ.02	142500	0.0266224529976	-0.427518322351	-0.375184121453
LinJ.02	147500	-0.188968713879	-0.295189098011	-0.257313710737
LinJ.02	152500	-0.175563593673	-0.270545527547	-0.160264501468
LinJ.02	157500	0.213219229756	-0.0379683780561	0.238856352008
LinJ.02	162500	-0.117123113223	-0.0516226535698	-0.10955898615
LinJ.02	167500	-0.0240321055362	0.0172190851369	-0.297834464465
LinJ.02	172500	-0.304698314885	-0.52177672511	-0.446879457755
LinJ.02	177500	-0.0252807632815	0.00235459932201	0.0428225191108
LinJ.02	182500	-0.186467525604	0.0229345928535	0.0222212967914
LinJ.02	187500	-0.168887264058	-0.229231661675	0.0204994075064
LinJ.02	192500	-0.308172349068	0.0612449830392	-0.00859148303296
LinJ.02	197500	-0.22716479016	-0.232156698343	-0.322620957332
LinJ.02	202500	-0.429549454163	-0.32260708558	-0.371667612488
LinJ.02	207500	-0.404396689228	-0.299995116091	-0.440096206298
LinJ.02	212500	0.0901779111666	0.0653713872582	-0.0529846279125
LinJ.02	217500	0.0196556090275	-0.0320090972074	0.067781344986
LinJ.02	222500	-0.554665828846	-0.388779962457	-0.364816041393
LinJ.02	227500	0.0704164257161	-0.0309372686484	0.196719347395
LinJ.02	232500	-0.1835565094	-0.43122347677	-0.24305673667
LinJ.02	237500	-0.421457646024	-0.479327501786	0.00341710448862
LinJ.02	242500	-0.37510701288	-0.441625746531	-0.362309807908
LinJ.02	247500	-0.600835554522	-0.362067604923	-0.0321661870576
LinJ.02	252500	-0.530245102095	-0.378097861611	-0.411096999604
LinJ.02	257500	0.0612668831209	-0.0369607102569	-0.380507410008
LinJ.02	262500	0.299415070477	0.249442645707	0.248425682382
LinJ.02	267500	-0.29832657033	0.157305918071	-0.0139288240287
LinJ.02	272500	-0.299804487733	-0.248284961606	-0.0643785283843
LinJ.02	277500	-0.229141910382	-0.270164164859	-0.173562854577
LinJ.02	282500	-0.369291531591	-0.333305344967	-0.778208372246
LinJ.02	287500	-0.451085438817	-0.183473437644	-0.301175221089
LinJ.02	292500	0.0389568529802	0.112023691656	0.0239991826452
LinJ.02	297500	0.00221690441006	-0.0371169999142	0.239693603324
LinJ.02	302500	-0.0666717220917	-0.0890524931347	0.0280208323212
LinJ.02	307500	-0.14106340755	0.0229514349712	-0.0734414959661
LinJ.02	312500	0.13078391685	0.327133930214	0.160446269719
LinJ.02	317500	-0.00104129465764	0.210736039476	0.0533893263473
LinJ.02	322500	0.435662562318	0.492626340016	0.340003024931
LinJ.02	327500	0.0718118437146	0.209601385074	-0.138874552975

## Sheet: Chr3
Chr	Window	TPT700.1	TPT700.2	TPT700.3
LinJ.03	1	1.22807219322	0.934241663273	0.492664317952
LinJ.03	2500	-1.30857001048	-1.04894993472	-0.0481321631275
LinJ.03	7500	-0.718162893849	-0.360401469604	0.14989996546
LinJ.03	12500	-0.332253509811	0.0524040008725	0.21592692815
LinJ.03	17500	0.177710280623	0.120376692888	0.220901945392
LinJ.03	22500	0.0673681156408	0.237657624434	0.125262725376
LinJ.03	27500	0.011256581318	0.124253618421	0.0177228606864
LinJ.03	32500	0.0492776586579	0.0923194971402	0.150664201597
LinJ.03	37500	0.184107985534	0.188225599293	0.180524968871
LinJ.03	42500	-0.00967774864942	0.203699309591	0.032336579574
LinJ.03	47500	0.0751950330326	0.199971302001	0.170685666807
LinJ.03	52500	0.232812318156	-0.0185067844419	0.15036245199
LinJ.03	57500	0.234177504068	0.293170713406	0.187382831265
LinJ.03	62500	0.274722229503	0.0254151630961	-0.0808436986833
LinJ.03	67500	0.301877816205	0.259197884	-0.367029782875
LinJ.03	72500	-0.269499299103	-0.120566565995	0.00419161571038
LinJ.03	77500	0.26505220123	0.1897389998	0.269545067539
LinJ.03	82500	-0.0151099927217	-0.141351962269	-0.137781480357
LinJ.03	87500	-0.361783645984	-0.163303134464	-0.396008849847
LinJ.03	92500	-0.221749537929	-0.158170862832	-0.176040726148
LinJ.03	97500	-0.213043071653	-0.294952819104	-0.30755085384
LinJ.03	102500	0.264354957095	0.0889595031948	0.236888291854
LinJ.03	107500	-0.0522128865212	-0.194579908633	-0.256309935287
LinJ.03	112500	-0.050427236058	-0.0341542757388	-0.091770317848
LinJ.03	117500	-0.0544009874437	0.0717830081516	0.10806170035
LinJ.03	122500	-0.00276908911167	0.0811828852136	0.0105296745731
LinJ.03	127500	-0.122876893497	-0.210573819382	0.0171309434692
LinJ.03	132500	-0.106129979723	-0.161405427916	-0.129265793807
LinJ.03	137500	-0.13611414413	-0.119529203371	-0.0539205385985
LinJ.03	142500	-0.225863350033	-0.143995542936	-0.191075891573
LinJ.03	147500	-0.148635940201	-0.159105027804	0.240262120279
LinJ.03	152500	-0.136071311009	-0.327884053231	-0.0517499849528
LinJ.03	157500	0.0782613463274	-0.0617473512602	0.0962411492938
LinJ.03	162500	-0.138688463058	-0.133522907215	-0.133405728105
LinJ.03	167500	0.0343199359976	-0.0419988774273	-0.0843885961055
LinJ.03	172500	0.0825904040879	-0.105266024946	0.0211447054941
LinJ.03	177500	0.222917719599	0.0551633962872	0.0333842775676
LinJ.03	182500	-0.454220741434	-0.646605828636	-0.556352973462
LinJ.03	187500	0.0259726383599	0.0491401524968	-0.212090697599
LinJ.03	192500	-0.400071070212	-0.0146194987061	-0.216327257408
LinJ.03	197500	0.0421355894139	0.0205909985332	-0.127841613
LinJ.03	202500	0.0463438599023	0.111090477791	-0.199756795122
LinJ.03	207500	0.187694125001	-0.138886034826	0.177803456847
LinJ.03	212500	-0.0595858170481	-0.00094456180904	-0.301618771312
LinJ.03	217500	-0.192610938304	-0.206222277967	-0.273927255287
LinJ.03	222500	0.13051153587	-0.0528687380713	-0.0546764358857
LinJ.03	227500	-0.121065818506	-0.262628499722	-0.0522460980167
LinJ.03	232500	-0.112714691985	-0.00944420086619	0.000820933619981
LinJ.03	237500	-0.231404612995	-0.116783557708	-0.113584263448
LinJ.03	242500	-0.18025094396	-0.415982061088	-0.538219769293
LinJ.03	247500	-0.301683253878	-0.464399573708	-0.589064019307
LinJ.03	252500	-0.130816398368	-0.0183097755937	0.0308112947094
LinJ.03	257500	-0.0805761575194	0.48226699423	-0.21222868347
LinJ.03	262500	-0.144494084739	-0.12913734753	-0.247851083323
LinJ.03	267500	-0.252333779287	-0.444105258324	-0.43191009674
LinJ.03	272500	0.0582061763202	-0.18558297917	-0.268933813351
LinJ.03	277500	-0.194979540145	-0.395558690219	-0.361436680679
LinJ.03	282500	0.0661772590469	-0.234293056046	-0.147500557991
LinJ.03	287500	0.0526172320031	-0.0187591417253	-0.0926624893815
LinJ.03	292500	-0.453612170864	-0.279637043134	-0.306055879577
LinJ.03	297500	-0.502143867891	-0.385737379554	-0.280954646283
LinJ.03	302500	-0.113062747556	-0.16869846421	-0.196501370557
LinJ.03	307500	-0.186220797487	-0.167315757267	-0.00277442918097
LinJ.03	312500	-0.314269525431	-0.171996623265	-0.461424365192
LinJ.03	317500	-0.196378856492	-0.404394595408	-0.388909508636
LinJ.03	322500	-0.139236503016	-0.303101633944	-0.306843357452
LinJ.03	327500	-0.115981531489	-0.11239178859	0.18134646283
LinJ.03	332500	-0.263509782373	-0.0836451897135	-0.0810744470173
LinJ.03	337500	-0.224505988268	-0.383330172518	-0.268292311662
LinJ.03	342500	0.243826447069	0.266755980184	0.0948208116204
LinJ.03	347500	-0.0878500164404	-0.202708284362	-0.0690353446444
LinJ.03	352500	-0.0351145286325	0.253723603088	0.00187706604761
LinJ.03	357500	0.38581544843	0.460336530061	0.203531745478
LinJ.03	362500	0.0639947473947	0.283382256033	0.182832034278
LinJ.03	367500	-0.00848958486437	0.283923666729	0.467871316865
LinJ.03	372500	-0.496434025981	-0.401106036469	0.0441117405689
LinJ.03	377500	0.971402767962	0.844606022387	0.277937029908

## Sheet: Chr4
Chr	Window	TPT700.1	TPT700.2	TPT700.3
LinJ.04	1	1.63677	1.1171	0.709267
LinJ.04	2500	-1.52982	-0.541814	-0.0902347
LinJ.04	7500	-0.896657	0.0133828	0.203504
LinJ.04	12500	-0.873284	-0.153494	0.0962373
LinJ.04	17500	-0.650515	-0.230672	0.296287
LinJ.04	22500	0.150303	0.325957	0.449634
LinJ.04	27500	-0.0449276	0.0552339	0.178565
LinJ.04	32500	0.0918052	-0.119516	-0.0937263
LinJ.04	37500	0.0150305	0.0403174	0.0307086
LinJ.04	42500	0.127752	0.211117	0.027747
LinJ.04	47500	0.204163	0.0797834	0.215136
LinJ.04	52500	0.1553	0.42698	-0.0722895
LinJ.04	57500	0.225651	0.140654	0.00497264
LinJ.04	62500	0.204139	0.210333	0.325971
LinJ.04	67500	-0.197783	0.0157728	0.172394
LinJ.04	72500	0.0185885	-0.125443	-0.0122848
LinJ.04	77500	-0.241417	-0.129566	-0.179848
LinJ.04	82500	-0.162917	0.00510597	-0.0873079
LinJ.04	87500	0.151861	-0.0365642	-0.118978
LinJ.04	92500	-0.226152	-0.239771	-0.349524
LinJ.04	97500	-0.14249	0.112072	0.162965
LinJ.04	102500	-0.609044	-0.218234	-0.340118
LinJ.04	107500	-0.191379	-0.214813	-0.228719
LinJ.04	112500	-0.655512	-0.686778	-0.753622
LinJ.04	117500	-0.161289	-0.269702	-0.364681
LinJ.04	122500	0.183667	0.122418	0.00156565
LinJ.04	127500	-0.366004	-0.262953	-0.276965
LinJ.04	132500	-0.0824809	-0.0316648	0.0384812
LinJ.04	137500	-0.0397601	-0.207899	-0.16668
LinJ.04	142500	-0.38144	-0.296684	-0.360976
LinJ.04	147500	-0.0800903	-0.286378	-0.22548
LinJ.04	152500	-0.337282	-0.154974	-0.384683
LinJ.04	157500	-0.0906526	0.0316026	-0.0382078
LinJ.04	162500	-0.164584	-0.157351	-0.158877
LinJ.04	167500	-0.10986	-0.208088	0.00737329
LinJ.04	172500	0.122872	0.18913	-0.130412
LinJ.04	177500	0.0698829	-0.0574431	-0.121415
LinJ.04	182500	-0.471742	-0.505775	-0.335812
LinJ.04	187500	-0.508299	-0.212449	-0.294207
LinJ.04	192500	-0.44748	-0.406644	-0.545027
LinJ.04	197500	-0.295587	-0.426029	-0.402574
LinJ.04	202500	-0.212981	-0.185031	-0.0968105
LinJ.04	207500	-0.0790299	0.115946	0.0117473
LinJ.04	212500	0.195356	0.354001	0.0293772
LinJ.04	217500	0.466638	0.193521	0.323828
LinJ.04	222500	-0.184184	-0.207714	-0.359845
LinJ.04	227500	-0.0821708	-0.179747	-7.96e-05
LinJ.04	232500	-0.36854	-0.45045	-0.269345
LinJ.04	237500	-0.284078	-0.209055	-0.105713
LinJ.04	242500	0.316449	-0.0249586	0.0724042
LinJ.04	247500	-0.270139	-0.286361	-0.363859
LinJ.04	252500	-0.270877	-0.0955766	-0.125953
LinJ.04	257500	-0.170728	-0.105079	-0.127873
LinJ.04	262500	0.0918558	-0.0832162	0.0660547
LinJ.04	267500	0.0236778	-0.187058	-0.0478262
LinJ.04	272500	-0.0311075	0.0256457	-0.0995697
LinJ.04	277500	0.216703	0.0817721	-0.00599776
LinJ.04	282500	-0.102813	-0.0899282	-0.188426
LinJ.04	287500	-0.592531	-0.593498	-0.254898
LinJ.04	292500	0.0578101	-0.126847	-0.0256383
LinJ.04	297500	-0.0531999	-0.0878421	-0.302704
LinJ.04	302500	0.282612	0.24712	0.145202
LinJ.04	307500	-0.193765	0.0489279	0.0762666
LinJ.04	312500	-0.227177	-0.130234	-0.303194
LinJ.04	317500	-0.441405	-0.112796	-0.35176
LinJ.04	322500	0.102503	-0.0058581	0.0968046
LinJ.04	327500	-0.107727	-0.03571	-0.0754855
LinJ.04	332500	0.0732731	-0.133014	-0.0607418
LinJ.04	337500	-0.0613132	-0.168819	-0.137607
LinJ.04	342500	-0.238328	-0.312643	-0.441094
LinJ.04	347500	0.145925	0.0768433	0.113171
LinJ.04	352500	0.172351	0.378412	0.196957
LinJ.04	357500	0.0352887	0.00627557	0.0375266
LinJ.04	362500	-0.253558	-0.235532	-0.0132074
LinJ.04	367500	-0.299308	-0.13721	-0.45799
LinJ.04	372500	-0.166644	-0.154753	-0.25661
LinJ.04	377500	0.170641	0.131308	-0.0738916
LinJ.04	382500	0.24591	0.0848075	0.298013
LinJ.04	387500	0.0515336	0.0624112	0.0931325
LinJ.04	392500	-0.112742	-0.0648915	-0.0103522
LinJ.04	397500	-0.11221	-0.113177	-0.193367
LinJ.04	402500	-0.116826	0.0808797	0.0411041
LinJ.04	407500	0.171047	-0.0131927	-0.00204864
LinJ.04	412500	0.175709	0.155283	0.346747
LinJ.04	417500	0.348891	0.341717	0.403821
LinJ.04	422500	0.111238	0.196822	0.405526
LinJ.04	427500	-0.352584	-0.109583	0.517553
LinJ.04	432500	-0.0730128	-0.103496	0.433333
LinJ.04	437500	-0.204107	-0.0673141	0.0949541
LinJ.04	442500	-0.00730587	0.106341	0.390838
LinJ.04	447500	-0.12553	0.424981	0.549181
LinJ.04	452500	-0.333305	0.159958	0.393313
LinJ.04	457500	-0.191283	0.14431	0.305232
LinJ.04	462500	1.43728	1.32859	1.07058
LinJ.04	467500	1.34423	1.01796	0.570927
LinJ.04	472500	1.42602	1.00665	0.590122

## Sheet: Chr5
Chr	Window	TPT700.1	TPT700.2	TPT700.3
LinJ.05	1	1.89428	1.3881	1.20007
LinJ.05	2500	-1.98254	-0.96829	-0.242826
LinJ.05	7500	-0.378726	-0.32495	0.151461
LinJ.05	12500	-0.43347	0.2115	0.344717
LinJ.05	17500	-0.125459	0.113872	0.209526
LinJ.05	22500	0.391189	0.316922	0.356934
LinJ.05	27500	0.229574	0.250952	0.425848
LinJ.05	32500	0.0543635	0.276653	0.165829
LinJ.05	37500	0.594104	0.357867	0.476486
LinJ.05	42500	0.170687	0.0912548	-0.0121492
LinJ.05	47500	-0.0477836	0.0905254	0.0931285
LinJ.05	52500	0.238819	0.138778	0.130908
LinJ.05	57500	0.1064	-0.0845431	-0.0815588
LinJ.05	62500	0.123278	-0.0527271	-0.00921231
LinJ.05	67500	0.349401	0.360441	0.119644
LinJ.05	72500	0.0393883	0.0816682	-0.285657
LinJ.05	77500	0.476263	0.357439	0.117966
LinJ.05	82500	0.309455	0.402645	0.120155
LinJ.05	87500	-0.0708549	0.0129153	0.0960571
LinJ.05	92500	0.124435	0.129806	-0.109302
LinJ.05	97500	-0.191869	-0.065779	-0.330621
LinJ.05	102500	0.0114056	-0.189392	-0.219297
LinJ.05	107500	0.419204	0.387404	0.591331
LinJ.05	112500	0.224227	0.439365	0.394811
LinJ.05	117500	-0.229633	0.118268	0.396999
LinJ.05	122500	-0.0854156	0.139755	-0.0988822
LinJ.05	127500	-0.164553	-0.20218	-0.161263
LinJ.05	132500	0.18463	0.0488328	0.101527
LinJ.05	137500	-0.202685	-0.0436493	-0.275045
LinJ.05	142500	-0.221136	0.129944	0.18024
LinJ.05	147500	-0.33799	0.00517451	-0.301675
LinJ.05	152500	-0.126572	0.0719748	0.0204717
LinJ.05	157500	0.127532	0.0451909	-0.0379613
LinJ.05	162500	0.118694	-0.0423933	0.0663255
LinJ.05	167500	-0.241125	-0.122732	-0.426185
LinJ.05	172500	-0.177415	-0.155205	-0.373182
LinJ.05	177500	-0.159309	-0.0651192	-0.27084
LinJ.05	182500	0.0874445	-0.0202902	-0.0134653
LinJ.05	187500	-0.0313235	-0.0438084	-0.134906
LinJ.05	192500	0.078572	0.116859	0.0685087
LinJ.05	197500	-0.092124	0.00291953	-0.128367
LinJ.05	202500	-0.126833	-0.369556	-0.0835743
LinJ.05	207500	-0.513756	-0.410807	-0.489699
LinJ.05	212500	-0.326685	-0.39758	-0.452476
LinJ.05	217500	0.117562	-0.171807	-0.118542
LinJ.05	222500	-0.203986	-0.262321	-0.110565
LinJ.05	227500	-0.227013	-0.0870807	-0.3078
LinJ.05	232500	-0.218599	-0.198474	-0.281082
LinJ.05	237500	-0.469316	-0.395313	-0.392402
LinJ.05	242500	-0.457314	-0.250292	-0.322489
LinJ.05	247500	0.0162489	-0.149997	-0.347725
LinJ.05	252500	-0.289746	-0.213456	-0.247365
LinJ.05	257500	-0.16394	-0.272436	-0.121714
LinJ.05	262500	0.0608967	-0.0207112	-0.2488
LinJ.05	267500	-0.26708	-0.196626	-0.397911
LinJ.05	272500	-0.235643	0.0218064	-0.309261
LinJ.05	277500	-0.341969	-0.364325	-0.374788
LinJ.05	282500	-0.156694	-0.323813	-0.483309
LinJ.05	287500	-0.0220576	-0.109068	-0.0675587
LinJ.05	292500	-0.195468	-0.115716	-0.225469
LinJ.05	297500	0.282647	0.151744	-0.0456954
LinJ.05	302500	-0.116254	-0.443745	-0.3098
LinJ.05	307500	-0.00776564	0.128306	-0.239764
LinJ.05	312500	-0.295349	-0.413634	-0.531635
LinJ.05	317500	-0.0878685	-0.254521	-0.301183
LinJ.05	322500	-0.53318	-0.311268	-0.556302
LinJ.05	327500	-0.214535	-0.133014	-0.344863
LinJ.05	332500	0.0557199	0.016386	-0.226183
LinJ.05	337500	-0.0919214	0.0270655	-0.12426
LinJ.05	342500	-0.218699	-0.207992	-0.440413
LinJ.05	347500	-0.282755	-0.189202	-0.164669
LinJ.05	352500	-0.295124	-0.161145	0.0710133
LinJ.05	357500	-0.657805	-0.697139	-0.787484
LinJ.05	362500	-0.164085	-0.368377	-0.420878
LinJ.05	367500	0.0316883	-0.0161344	0.0628975
LinJ.05	372500	-0.403808	-0.0592832	-0.121601
LinJ.05	377500	-0.538972	0.0580261	0.127561
LinJ.05	382500	-0.344272	0.0266309	0.211444
LinJ.05	387500	0.0211723	0.138564	0.0839395
LinJ.05	392500	-0.0176635	0.271766	-0.0441968
LinJ.05	397500	0.211831	0.368292	0.391955
LinJ.05	402500	-0.196375	-0.0525977	-0.0121298
LinJ.05	407500	-0.142944	0.0069783	0.039256
LinJ.05	412500	-0.0747658	-0.0986697	0.00586348
LinJ.05	417500	-0.285141	0.11828	-0.093197
LinJ.05	422500	-0.420374	0.172721	0.0039758
LinJ.05	427500	-0.176282	0.0405517	0.0349369
LinJ.05	432500	-0.658795	-0.170679	-0.206243
LinJ.05	437500	-0.707786	-0.441419	-0.236635
LinJ.05	442500	0.119963	0.0501174	0.0582015

## Sheet: Chr6
Chr	Window	TPT700.1	TPT700.2	TPT700.3
LinJ.06	1	1.47845	1.08304	0.794552
LinJ.06	2500	0.228969	0.212399	0.417651
LinJ.06	7500	0.366577	0.670816	0.49691
LinJ.06	12500	0.254597	0.298215	0.157712
LinJ.06	17500	0.129516	0.350586	0.296701
LinJ.06	22500	0.105312	0.581833	0.46936
LinJ.06	27500	0.229215	0.211686	0.283535
LinJ.06	32500	0.452905	0.373467	0.169422
LinJ.06	37500	0.552653	0.304849	0.284949
LinJ.06	42500	-0.0211117	0.128588	-0.00978585
LinJ.06	47500	0.111866	0.0908637	0.127402
LinJ.06	52500	0.189954	0.101597	0.133482
LinJ.06	57500	-0.297275	-0.31486	-0.181206
LinJ.06	62500	0.305117	0.11378	0.00461621
LinJ.06	67500	0.0735252	0.191431	0.0365412
LinJ.06	72500	-0.197269	-0.191414	0.00984596
LinJ.06	77500	0.0764531	-0.0525888	-0.102192
LinJ.06	82500	0.174226	0.0937002	0.00824704
LinJ.06	87500	-0.224025	0.0824429	-0.135715
LinJ.06	92500	-0.011514	0.0756566	0.109227
LinJ.06	97500	0.283945	0.32654	0.496396
LinJ.06	102500	-0.00276909	0.16081	-0.0147643
LinJ.06	107500	-0.158301	-0.222019	-0.0636499
LinJ.06	112500	-0.0931882	0.151391	0.161119
LinJ.06	117500	-0.333572	-0.196265	-0.20449
LinJ.06	122500	-0.509555	-0.267476	-0.225601
LinJ.06	127500	-0.143259	-0.0982005	-0.00047252
LinJ.06	132500	0.0402889	0.0188769	0.226438
LinJ.06	137500	0.0560562	0.0523462	0.0738083
LinJ.06	142500	0.107035	0.121921	0.062153
LinJ.06	147500	0.00523333	-0.221808	-0.0290546
LinJ.06	152500	0.0629118	-0.00236539	0.106951
LinJ.06	157500	-0.281905	-0.28617	-0.162616
LinJ.06	162500	-0.22147	-0.0434823	0.0435626
LinJ.06	167500	-0.174535	-0.223853	-0.140295
LinJ.06	172500	-0.353129	-0.184241	-0.13894
LinJ.06	177500	-0.222535	-0.200604	-0.27436
LinJ.06	182500	-0.0581218	-0.0817211	-0.165891
LinJ.06	187500	-0.505682	-0.179222	-0.243924
LinJ.06	192500	-0.473143	-0.54093	-0.546328
LinJ.06	197500	-0.953281	-0.168528	-0.00625982
LinJ.06	202500	-0.369408	-0.397826	-0.629901
LinJ.06	207500	-0.165928	-0.285881	-0.273544
LinJ.06	212500	-0.0959203	-0.260852	0.0426109
LinJ.06	217500	-0.251045	-0.204917	-0.261588
LinJ.06	222500	-0.492183	-0.368699	-0.343062
LinJ.06	227500	-0.44782	-0.448121	-0.311677
LinJ.06	232500	-0.512209	-0.4321	-0.39918
LinJ.06	237500	-0.252117	0.0335836	-0.00588546
LinJ.06	242500	-0.0954308	0.0167365	0.035011
LinJ.06	247500	-0.228977	-0.379133	-0.263887
LinJ.06	252500	-0.0651668	-0.00720355	0.015423
LinJ.06	257500	-0.229277	-0.00132736	-0.218473
LinJ.06	262500	-0.118741	-0.178347	-0.122558
LinJ.06	267500	-0.428623	-0.32785	-0.156506
LinJ.06	272500	0.281422	0.0056564	-0.0353919
LinJ.06	277500	-0.0623859	-0.0171724	-0.00494062
LinJ.06	282500	-0.326119	-0.362759	-0.719685
LinJ.06	287500	0.167222	0.107547	-0.0567841
LinJ.06	292500	-0.275221	-0.0454075	-0.197557
LinJ.06	297500	-0.318592	-0.446998	-0.534919
LinJ.06	302500	-0.0238403	-0.0658238	0.0467574
LinJ.06	307500	-0.309516	-0.354518	-0.44003
LinJ.06	312500	0.115416	0.0328702	0.253057
LinJ.06	317500	-0.309632	-0.37107	-0.463976
LinJ.06	322500	-0.41853	-0.3577	-0.323925
LinJ.06	327500	-0.164987	-0.0565385	-0.0552837
LinJ.06	332500	-0.391193	-0.24711	-0.342514
LinJ.06	337500	-0.225842	-0.13722	-0.22786
LinJ.06	342500	-0.185318	0.0683955	-0.400102
LinJ.06	347500	-0.11646	-0.180254	-0.22799
LinJ.06	352500	0.105554	0.109576	0.0853846
LinJ.06	357500	-0.341925	-0.105286	-0.26203
LinJ.06	362500	-0.228188	-0.107298	-0.0881798
LinJ.06	367500	-0.287472	-0.405094	-0.264226
LinJ.06	372500	-0.152356	-0.0120717	-0.284293
LinJ.06	377500	-0.156183	0.117663	0.0662249
LinJ.06	382500	0.0257904	0.0305051	0.00764291
LinJ.06	387500	-0.182788	-0.392446	-0.254898
LinJ.06	392500	-0.287835	-0.238721	-0.358078
LinJ.06	397500	0.12547	-0.12566	-0.0247223
LinJ.06	402500	0.28917	0.16629	0.160484
LinJ.06	407500	0.0539643	0.216603	0.0585103
LinJ.06	412500	0.0150949	-0.175305	0.0479539
LinJ.06	417500	0.0395423	0.0591021	0.00126038
LinJ.06	422500	0.240638	0.017823	0.0362286
LinJ.06	427500	0.0631944	-0.117495	-0.0292277
LinJ.06	432500	0.113093	-0.200416	-0.199032
LinJ.06	437500	-0.249271	0.145187	-0.15585
LinJ.06	442500	0.161273	-0.0940865	-0.000756959
LinJ.06	447500	0.207443	0.0837796	-0.043437
LinJ.06	452500	0.0582715	0.198071	-0.0451315
LinJ.06	457500	-0.059259	-0.268939	-0.19625
LinJ.06	462500	-0.136914	0.447244	0.101918
LinJ.06	467500	-0.412119	0.324075	0.00460673
LinJ.06	472500	-0.436672	0.262934	-0.262191
LinJ.06	477500	-0.0860211	0.52334	0.195919
LinJ.06	482500	-0.368975	0.596983	0.102352
LinJ.06	487500	-0.429626	0.410492	0.0198549
LinJ.06	492500	-0.437847	0.391676	0.050179
LinJ.06	497500	-0.545613	0.348327	-0.0876599
LinJ.06	502500	-0.621023	0.553455	0.15178
LinJ.06	507500	-0.530645	0.561999	0.264616
LinJ.06	512500	-1.04404	0.250523	0.165699
LinJ.06	517500	-1.15623	0.362793	0.139601

## Sheet: Chr7
Chr	Window	TPT700.1	TPT700.2	TPT700.3
LinJ.07	1	0.672576	0.614743	0.481973
LinJ.07	2500	-1.01744	-0.76832	-0.0631719
LinJ.07	7500	-0.364869	-0.0399187	0.145682
LinJ.07	12500	0.249607	0.243242	0.461454
LinJ.07	17500	0.214246	0.203849	0.308416
LinJ.07	22500	-0.215822	-0.207184	-0.0296025
LinJ.07	27500	-0.0788272	0.150148	-0.116952
LinJ.07	32500	-0.0734968	-0.117675	-0.213516
LinJ.07	37500	-0.179844	-0.0278451	-0.114665
LinJ.07	42500	-0.0144705	-0.273271	-0.276378
LinJ.07	47500	-0.093103	-0.103787	-0.0592601
LinJ.07	52500	0.323397	0.429618	0.221436
LinJ.07	57500	-0.555434	-0.297645	0.182384
LinJ.07	62500	-1.10312	-0.740014	-0.282883
LinJ.07	67500	-0.566357	-0.416029	-0.0731887
LinJ.07	72500	-0.138047	-0.0439062	0.0986614
LinJ.07	77500	0.235385	0.393497	0.274747
LinJ.07	82500	0.0438729	0.076217	0.241059
LinJ.07	87500	-0.0706789	0.150461	0.044561
LinJ.07	92500	0.016515	0.0519897	0.0905397
LinJ.07	97500	-0.251034	-0.0679753	-0.209175
LinJ.07	102500	0.10238	-0.0747431	0.0673473
LinJ.07	107500	0.136529	0.14122	-0.0694668
LinJ.07	112500	-0.149089	-0.24454	-0.31587
LinJ.07	117500	-0.266544	-0.203836	-0.382562
LinJ.07	122500	-0.109369	-0.0804679	-0.164474
LinJ.07	127500	-0.0333145	0.0541816	-0.237435
LinJ.07	132500	0.0306435	-0.0261075	0.127005
LinJ.07	137500	-0.317006	-0.15963	-0.210674
LinJ.07	142500	0.107048	-0.0649435	-0.214568
LinJ.07	147500	-0.449143	-0.435598	-0.317818
LinJ.07	152500	-0.338553	-0.116616	-0.0711663
LinJ.07	157500	0.091882	-0.0135827	0.138007
LinJ.07	162500	-0.288365	-0.351947	-0.474801
LinJ.07	167500	-0.448816	-0.385056	-0.596416
LinJ.07	172500	-0.238141	-0.170091	-0.313248
LinJ.07	177500	0.131102	0.201057	0.280193
LinJ.07	182500	-0.264229	-0.109132	-0.340463
LinJ.07	187500	0.0907698	0.115437	-0.00964919
LinJ.07	192500	-0.0759904	-0.266452	-0.133366
LinJ.07	197500	-0.300962	-0.320264	-0.174523
LinJ.07	202500	0.0735853	0.333457	0.0613537
LinJ.07	207500	0.0781091	-0.000324581	0.0195966
LinJ.07	212500	-0.654747	-0.358316	-0.46642
LinJ.07	217500	-0.394625	-0.17596	0.0771303
LinJ.07	222500	-0.508668	-0.310187	0.0153391
LinJ.07	227500	-0.170476	0.0643649	0.111907
LinJ.07	232500	-0.179809	0.00666862	0.136818
LinJ.07	237500	-0.433408	0.0215592	-0.000481182
LinJ.07	242500	0.0492777	0.219418	0.138544
LinJ.07	247500	-0.286013	-0.296863	-0.194584
LinJ.07	252500	-0.489833	-0.292263	-0.143952
LinJ.07	257500	-0.572465	-0.272902	-0.437138
LinJ.07	262500	0.093082	-0.0612797	0.00495569
LinJ.07	267500	-0.483886	-0.265118	-0.402156
LinJ.07	272500	-0.444944	-0.441143	-0.200155
LinJ.07	277500	-0.0212772	-0.116611	-0.136289
LinJ.07	282500	-0.0192334	0.115032	0.115087
LinJ.07	287500	-0.105689	-0.072281	0.121687
LinJ.07	292500	0.0648923	0.116623	0.104547
LinJ.07	297500	-0.0122297	-0.0173479	-0.169358
LinJ.07	302500	0.0435993	-0.0512456	0.104249
LinJ.07	307500	0.141032	0.0964145	0.048213
LinJ.07	312500	-0.272134	-0.310606	-0.244205
LinJ.07	317500	-0.00595186	-0.046694	-0.0387397
LinJ.07	322500	0.0259137	0.231272	0.0922308
LinJ.07	327500	-0.399092	-0.446988	-0.493649
LinJ.07	332500	-0.166362	-0.229063	-0.151696
LinJ.07	337500	-0.0636439	-0.0421448	0.0921091
LinJ.07	342500	-0.0471069	-0.167361	-0.166152
LinJ.07	347500	-0.703059	-0.278687	-0.416249
LinJ.07	352500	0.183927	-0.0217651	0.159019
LinJ.07	357500	-0.415164	-0.203668	-0.368974
LinJ.07	362500	-0.177916	-0.223676	-0.281454
LinJ.07	367500	-0.0229672	-0.177518	-0.0184212
LinJ.07	372500	0.325251	0.0484179	0.194268
LinJ.07	377500	-0.130109	-0.223643	-0.125543
LinJ.07	382500	-0.312932	-0.3995	-0.199757
LinJ.07	387500	-1.4663	-1.14949	-0.559134
LinJ.07	392500	-0.447554	-0.403056	0.0664054
LinJ.07	397500	-0.00529887	-0.0977441	-0.0489257
LinJ.07	402500	-0.105381	-0.150802	-0.0897996
LinJ.07	407500	-0.189278	-0.0133887	-0.137473
LinJ.07	412500	0.108691	0.34206	0.394419
LinJ.07	417500	-0.104736	-0.21626	-0.297951
LinJ.07	422500	0.0386023	0.0643634	0.133522
LinJ.07	427500	-0.181911	-0.129289	-0.0756664
LinJ.07	432500	0.200375	0.015364	-0.0344652
LinJ.07	437500	-0.43027	-0.250001	-0.262599
LinJ.07	442500	-0.0820769	-0.126482	0.160029
LinJ.07	447500	-0.204515	-0.299062	0.123654
LinJ.07	452500	-0.129805	-0.121017	-0.187513
LinJ.07	457500	-0.0542785	-0.394722	-0.0606928
LinJ.07	462500	-0.291494	0.0669562	-0.111685
LinJ.07	467500	-0.10173	-0.14016	-0.142656
LinJ.07	472500	-0.185087	-0.0332798	-0.0742259
LinJ.07	477500	-0.183296	-0.221808	-0.375114
LinJ.07	482500	-0.00273797	0.0490599	-0.041059
LinJ.07	487500	-0.348561	-0.25551	-0.436859
LinJ.07	492500	0.223899	0.146559	0.155012
LinJ.07	497500	-0.279475	-0.417718	-0.467547
LinJ.07	502500	0.0580237	0.00274825	-0.0855684
LinJ.07	507500	-0.149626	-0.0670182	-0.256684
LinJ.07	512500	0.383605	0.309282	0.374194
LinJ.07	517500	0.0952466	0.209622	0.241048
LinJ.07	522500	0.188214	-0.00431694	-0.0233643
LinJ.07	527500	0.123278	0.281569	0.0345873
LinJ.07	532500	-0.118911	-0.0651354	0.0353302
LinJ.07	537500	0.314938	0.430227	0.288296
LinJ.07	542500	0.228248	0.0775528	-0.0818288
LinJ.07	547500	0.0377162	0.0945976	0.116237
LinJ.07	552500	0.213934	0.13255	0.0627662
LinJ.07	557500	0.23735	0.380076	0.231529
LinJ.07	562500	0.0970698	0.108697	0.109718
LinJ.07	567500	0.133377	0.279718	0.39164
LinJ.07	572500	0.0703867	0.0956736	0.226584
LinJ.07	577500	-0.272021	-0.0188941	0.131546
LinJ.07	582500	-0.406402	0.00629598	0.295654
LinJ.07	587500	1.29873	1.21786	0.768908

## Sheet: Chr8
Chr	Window	TPT700.1	TPT700.2	TPT700.3
LinJ.08	1	2.65316	2.62601	2.63919
LinJ.08	2500	-0.566782	-0.0376681	-0.0723904
LinJ.08	7500	-0.378007	0.309751	0.581801
LinJ.08	12500	-0.158174	0.113005	0.262459
LinJ.08	17500	-0.18468	0.315539	0.415129
LinJ.08	22500	0.368455	0.518091	0.349345
LinJ.08	27500	0.078953	0.37016	0.469414
LinJ.08	32500	0.219391	0.204706	0.13399
LinJ.08	37500	0.0184167	0.09476	0.298997
LinJ.08	42500	0.0176579	0.0826607	0.0203425
LinJ.08	47500	0.187824	0.411525	0.135882
LinJ.08	52500	-0.126804	-0.054099	0.247092
LinJ.08	57500	-0.0233261	0.123922	0.0443458
LinJ.08	62500	0.330106	0.398352	0.434304
LinJ.08	67500	0.291953	0.224512	0.313289
LinJ.08	72500	0.152552	0.29502	0.167713
LinJ.08	77500	0.0418559	0.0148704	0.123487
LinJ.08	82500	0.202518	0.301024	0.26872
LinJ.08	87500	0.165705	0.162256	-0.0114142
LinJ.08	92500	0.168638	-0.0990669	0.00238419
LinJ.08	97500	0.261833	0.132279	-0.0646491
LinJ.08	102500	0.221213	-0.0651757	0.0743198
LinJ.08	107500	0.0376273	0.102086	0.00204522
LinJ.08	112500	-0.174535	-0.375115	-0.277799
LinJ.08	117500	-0.143054	-0.0308865	-0.0375788
LinJ.08	122500	0.122111	0.116414	-0.0969048
LinJ.08	127500	-0.136451	-0.156676	-0.361022
LinJ.08	132500	0.104926	0.0172932	-0.042495
LinJ.08	137500	-0.205799	-0.206609	-0.113421
LinJ.08	142500	-0.375508	-0.196507	-0.29073
LinJ.08	147500	-0.164004	-0.374486	-0.215663
LinJ.08	152500	-0.0131102	-0.00817387	-0.208787
LinJ.08	157500	0.0985853	-0.106064	-0.141628
LinJ.08	162500	-0.192383	-0.0296732	-0.045602
LinJ.08	167500	-0.135916	-0.02745	-0.0746105
LinJ.08	172500	-0.0314593	-0.00841444	-0.101649
LinJ.08	177500	-0.307416	-0.281396	-0.321172
LinJ.08	182500	0.171246	0.227904	0.325951
LinJ.08	187500	-0.0368166	0.191184	0.228507
LinJ.08	192500	-0.222156	-0.0294154	-0.0969258
LinJ.08	197500	0.190014	0.0705701	0.0854866
LinJ.08	202500	-0.141283	-0.372289	-0.468909
LinJ.08	207500	0.044068	-0.0155383	-0.204221
LinJ.08	212500	0.00209283	0.0965103	-0.162877
LinJ.08	217500	0.00776474	0.20737	-0.0126183
LinJ.08	222500	0.134167	0.0133028	0.0384029
LinJ.08	227500	0.111887	0.0225373	-0.2951
LinJ.08	232500	0.0728875	0.2924	0.285791
LinJ.08	237500	-0.175004	-0.0788415	0.0327432
LinJ.08	242500	-0.373132	-0.173278	-0.255529
LinJ.08	247500	-0.459587	-0.727452	-0.762451
LinJ.08	252500	-0.212358	-0.338107	-0.383832
LinJ.08	257500	-0.296263	-0.293369	-0.171188
LinJ.08	262500	-0.316164	-0.377555	-0.350216
LinJ.08	267500	-0.418115	-0.0276612	-0.0655565
LinJ.08	272500	0.0221599	0.0422523	-0.0819915
LinJ.08	277500	0.0691874	-0.0530395	-0.102153
LinJ.08	282500	-0.196654	-0.10335	-0.143126
LinJ.08	287500	0.0819818	0.11698	-0.101805
LinJ.08	292500	-0.250475	-0.43797	-0.424913
LinJ.08	297500	-0.0785875	-0.0758425	-0.247306
LinJ.08	302500	-0.256779	-0.129911	-0.374638
LinJ.08	307500	-0.141947	0.0238064	-0.0992044
LinJ.08	312500	-0.176382	-0.108365	-0.0720787
LinJ.08	317500	0.049919	0.155647	0.113292
LinJ.08	322500	-0.151472	-0.325178	-0.208878
LinJ.08	327500	-0.432622	-0.243586	-0.437238
LinJ.08	332500	-0.204987	-0.177683	-0.0978772
LinJ.08	337500	-0.113517	0.0134582	0.0518699
LinJ.08	342500	-0.0863127	0.113354	-0.0424796
LinJ.08	347500	-0.0151254	-0.0513264	-0.114943
LinJ.08	352500	-0.293529	-0.285693	-0.0101412
LinJ.08	357500	-0.450751	-0.392516	-0.446461
LinJ.08	362500	-0.133607	0.166715	-0.0723016
LinJ.08	367500	-0.186549	-0.148821	0.0348711
LinJ.08	372500	0.194678	0.163264	0.0292083
LinJ.08	377500	-0.17157	-0.0889805	-0.29144
LinJ.08	382500	-0.366561	-0.125159	-0.137055
LinJ.08	387500	-0.126212	-0.239547	-0.269452
LinJ.08	392500	-0.110464	-0.109156	-0.178213
LinJ.08	397500	-0.261471	-0.198235	-0.150609
LinJ.08	402500	0.231885	0.214446	0.0842159
LinJ.08	407500	0.212394	0.121654	0.0953934
LinJ.08	412500	-0.136888	0.191782	0.220058
LinJ.08	417500	-0.336663	-0.162206	-0.46769
LinJ.08	422500	-0.264435	0.140105	0.292975
LinJ.08	427500	-0.233064	-0.0711402	0.0299235
LinJ.08	432500	-0.236588	-0.406396	0.0453313
LinJ.08	437500	-0.133267	-0.234293	0.0737713
LinJ.08	442500	-0.00611528	0.0524869	0.149894
LinJ.08	447500	0.375273	0.460387	0.391167
LinJ.08	452500	0.250075	0.159637	-0.0317995
LinJ.08	457500	0.428506	0.438472	0.42063
LinJ.08	462500	0.236166	0.0937753	0.0972966
LinJ.08	467500	0.131568	-0.00365385	-0.183607
LinJ.08	472500	0.0649484	0.128184	0.0500194
LinJ.08	477500	0.111446	0.18278	0.143651
LinJ.08	482500	-0.0112134	-0.0395315	-0.072042
LinJ.08	487500	0.212487	0.346379	0.420471
LinJ.08	492500	0.826885	0.688016	0.45232

## Sheet: Chr9
Chr	Window	TPT700.1	TPT700.2	TPT700.3
LinJ.09	1	1.87561	1.46473	1.07298
LinJ.09	2500	-1.40901	-1.23206	-0.262746
LinJ.09	7500	-1.47223	-0.65485	-0.251378
LinJ.09	12500	-0.72498	-0.0788241	0.0832129
LinJ.09	17500	-0.202037	0.101876	0.14289
LinJ.09	22500	-0.37398	-0.0400969	0.35099
LinJ.09	27500	-0.556053	-0.16268	0.335831
LinJ.09	32500	-0.646329	0.137732	0.592022
LinJ.09	37500	-0.468201	0.147078	0.117123
LinJ.09	42500	0.184505	0.193701	0.3169
LinJ.09	47500	-0.0333698	0.0472569	-0.0134749
LinJ.09	52500	-0.0250374	-0.0111179	-0.0562917
LinJ.09	57500	0.219034	0.0651233	-0.122795
LinJ.09	62500	0.284097	0.0965452	-0.0932802
LinJ.09	67500	0.0508382	0.0730781	-0.0790046
LinJ.09	72500	0.0763876	-0.0798014	-0.0913137
LinJ.09	77500	-0.138716	-0.101837	-0.150974
LinJ.09	82500	-0.341037	-0.0668718	-0.184873
LinJ.09	87500	0.0241242	0.0760861	-0.173285
LinJ.09	92500	-0.281902	-0.0751153	-0.122852
LinJ.09	97500	0.151803	0.122194	0.101673
LinJ.09	102500	-0.25834	0.0114568	-0.218805
LinJ.09	107500	-0.256637	-0.1753	-0.442844
LinJ.09	112500	0.125267	0.178098	-0.0129456
LinJ.09	117500	-0.268451	-0.273257	-0.103697
LinJ.09	122500	-0.139118	-0.391446	-0.195154
LinJ.09	127500	0.0310509	0.0409558	-0.217278
LinJ.09	132500	0.109399	-0.0721573	0.0377939
LinJ.09	137500	-0.278608	0.232789	0.0917302
LinJ.09	142500	-0.231035	-0.156765	-0.143958
LinJ.09	147500	-0.166863	-0.19532	-0.116288
LinJ.09	152500	0.0481662	0.190875	-0.182089
LinJ.09	157500	-0.0419904	-0.163539	-0.178981
LinJ.09	162500	-0.19779	0.139292	-0.0869285
LinJ.09	167500	-0.00250958	-0.175252	-0.220392
LinJ.09	172500	-0.410889	-0.272032	-0.23414
LinJ.09	177500	-0.375451	-0.574345	-0.44245
LinJ.09	182500	-0.0578858	-0.056095	-0.143577
LinJ.09	187500	0.0805549	-0.00038761	0.0254691
LinJ.09	192500	-0.0119225	-0.118763	-0.329904
LinJ.09	197500	0.0449882	-0.00512557	-0.0701271
LinJ.09	202500	0.209392	0.0486125	0.111036
LinJ.09	207500	-0.46746	-0.305803	-0.314317
LinJ.09	212500	0.00932679	-0.178067	-0.193893
LinJ.09	217500	-0.294451	-0.0400538	-0.198291
LinJ.09	222500	-0.353355	-0.214443	-0.127233
LinJ.09	227500	-0.503737	-0.295746	-0.0601249
LinJ.09	232500	-0.0682587	-0.12996	-0.234385
LinJ.09	237500	-0.0920075	-0.292207	-0.042476
LinJ.09	242500	-0.155883	-0.177534	-0.229246
LinJ.09	247500	-0.300679	-0.201674	-0.195078
LinJ.09	252500	-0.0201598	0.0415864	-0.0576902
LinJ.09	257500	-0.74866	-0.548965	-0.496034
LinJ.09	262500	-0.159309	-0.0958183	-0.0879758
LinJ.09	267500	-0.258151	-0.266458	-0.227908
LinJ.09	272500	0.101961	-0.0306766	0.0334988
LinJ.09	277500	-0.231742	-0.0823148	-0.423001
LinJ.09	282500	0.0252386	-0.101949	-0.0707375
LinJ.09	287500	-0.0985263	-0.260938	-0.500354
LinJ.09	292500	-0.436801	-0.404876	-0.498966
LinJ.09	297500	-0.332248	-0.356839	-0.314621
LinJ.09	302500	-0.164565	-0.254642	-0.05312
LinJ.09	307500	-0.386865	0.0657212	0.0848777
LinJ.09	312500	-0.190534	-0.167316	-0.14661
LinJ.09	317500	-0.306866	-0.287961	-0.498075
LinJ.09	322500	-0.444682	-0.0982263	-0.153709
LinJ.09	327500	-0.0332659	-0.323093	-0.208428
LinJ.09	332500	-0.287681	-0.10866	-0.0891659
LinJ.09	337500	-0.219387	-0.155073	-0.26073
LinJ.09	342500	-0.271144	-0.177162	-0.162076
LinJ.09	347500	0.723696	1.12049	1.08999
LinJ.09	352500	0.232014	0.317535	0.589405
LinJ.09	357500	-0.290123	-0.0241372	-0.246104
LinJ.09	362500	-0.255742	-0.179399	0.011572
LinJ.09	367500	0.12148	-0.106013	0.0504012
LinJ.09	372500	-0.312995	-0.238158	-0.137864
LinJ.09	377500	-0.0216307	-0.35411	-0.369552
LinJ.09	382500	0.00656075	0.0157377	-0.0356491
LinJ.09	387500	-0.149928	-0.162413	-0.310094
LinJ.09	392500	-0.599557	-0.0152668	0.145459
LinJ.09	397500	-0.736393	-0.347979	0.0323366
LinJ.09	402500	-0.606188	-0.17971	0.223686
LinJ.09	407500	-0.0780361	0.0983587	-0.0863131
LinJ.09	412500	0.184108	-0.0492146	0.183876
LinJ.09	417500	0.115899	-0.0517937	0.131747
LinJ.09	422500	0.2165	0.282248	0.260575
LinJ.09	427500	-0.113681	0.143263	0.196118
LinJ.09	432500	0.234577	0.214352	0.111458
LinJ.09	437500	-0.00836097	0.0898087	-0.0850331
LinJ.09	442500	0.256484	0.0734828	-0.155866
LinJ.09	447500	0.0768569	0.125287	-0.0912576
LinJ.09	452500	-0.102426	-0.232778	-0.286778
LinJ.09	457500	-0.0519408	0.0617995	-0.36434
LinJ.09	462500	-0.333205	-0.211728	-0.121868
LinJ.09	467500	-0.123494	-0.188707	-0.231023
LinJ.09	472500	-0.0165244	-0.0603042	-0.26371
LinJ.09	477500	-0.204694	-0.288057	-0.356391
LinJ.09	482500	-0.0385287	-0.19334	-0.164736
LinJ.09	487500	0.0819747	0.174623	0.116372
LinJ.09	492500	-0.218706	-0.110207	-0.325288
LinJ.09	497500	0.320109	0.345469	0.284964
LinJ.09	502500	0.203762	0.0337498	0.058372
LinJ.09	507500	-0.252079	0.150151	0.219699
LinJ.09	512500	-0.0328684	0.0470837	0.0912846
LinJ.09	517500	0.0942992	0.0541287	-0.0172318
LinJ.09	522500	0.151405	0.153518	0.120926
LinJ.09	527500	-0.27187	-0.0810345	-0.0771548
LinJ.09	532500	-0.109399	0.362842	0.427511
LinJ.09	537500	-0.804613	0.0324538	0.132386
LinJ.09	542500	-0.613997	0.0930255	0.218183
LinJ.09	547500	-0.78855	0.0511011	0.371221
LinJ.09	552500	-1.29057	-0.272456	0.312142
LinJ.09	557500	-1.16155	-0.480993	0.209311
LinJ.09	562500	-1.0928	-0.806583	-0.0974201
LinJ.09	567500	2.21702	1.78858	1.44508

## Sheet: Chr10
Chr	Window	TPT700.1	TPT700.2	TPT700.3
LinJ.10	1	-1.01165133998	-0.130455294805	-0.104445707433
LinJ.10	2500	-0.972816112193	-0.320781288791	-0.35810785465
LinJ.10	7500	-0.321938398905	0.322700203323	0.131648360389
LinJ.10	12500	0.0645920801346	0.239691942518	0.377031774153
LinJ.10	17500	0.0652563738925	0.0284293251789	0.145324711653
LinJ.10	22500	-0.148915067807	0.148621314531	0.379452178369
LinJ.10	27500	-0.290159818835	-0.0118240607485	0.0764863392259
LinJ.10	32500	0.336817028	0.418789419898	0.649783926498
LinJ.10	37500	0.157681251276	0.0281744914108	0.106744845977
LinJ.10	42500	0.0631616127939	0.201767953141	0.148840452638
LinJ.10	47500	0.00521561319687	-0.0123687077369	0.0119687011625
LinJ.10	52500	0.105800443249	0.054266085319	0.169247742387
LinJ.10	57500	0.0320193521065	0.0847610326806	0.016437016122
LinJ.10	62500	0.0213407821548	-0.0391021487635	0.0333243886101
LinJ.10	67500	-0.0465950008225	0.00496607817931	0.287561781266
LinJ.10	72500	-0.207817976493	-0.00115067214257	-0.0220127998178
LinJ.10	77500	-0.064406276939	0.174152183298	0.144197606095
LinJ.10	82500	-0.0307755929081	0.225763521747	0.288886744732
LinJ.10	87500	0.0711040211111	0.284659965215	0.273681681509
LinJ.10	92500	-0.441943132287	0.0205059615439	0.0110243358441
LinJ.10	97500	0.06588326586	-0.11111141275	0.0785722727615
LinJ.10	102500	0.0205306046124	0.232082023456	0.162170757469
LinJ.10	107500	-0.29687437991	-0.334439191381	-0.351992001035
LinJ.10	112500	0.00712420724298	-0.0982502800344	-0.0066869022649
LinJ.10	117500	-0.256958897511	-0.0545869054419	-0.0160368656401
LinJ.10	122500	0.171348246026	0.123824943889	0.199175601143
LinJ.10	127500	0.128510505714	0.15044991866	-0.00223102828142
LinJ.10	132500	-0.3019266186	-0.230229210536	-0.284174531685
LinJ.10	137500	-0.0828152692587	-0.085283879831	-0.0453164221577
LinJ.10	142500	-0.251309493059	-0.115452340527	0.166268842899
LinJ.10	147500	-0.281902380928	-0.106068190683	0.29844439368
LinJ.10	152500	-0.529258572904	-0.072897314604	0.236954747015
LinJ.10	157500	-0.120984775844	-0.121365045824	-0.0881257965391
LinJ.10	167500	-0.0835795002356	0.00570676144723	-0.00827565031328
LinJ.10	172500	-0.0171966192301	-0.0667318364051	0.0953395037686
LinJ.10	177500	0.00364882149082	0.0443772513976	0.124183319137
LinJ.10	182500	0.119087125191	0.0927440593862	-0.0254420803968
LinJ.10	187500	-0.0771310010737	0.0136515308307	0.0971558703744
LinJ.10	192500	-0.400665455569	-0.19341547484	-0.104538416686
LinJ.10	197500	-0.176228867585	-0.351935213641	-0.175083024376
LinJ.10	202500	-0.050500404371	-0.119439065111	-0.218743203098
LinJ.10	207500	0.0175392394448	-0.121136101467	-0.188098589938
LinJ.10	212500	0.0429239130031	-0.169123579932	-0.223930468764
LinJ.10	217500	-0.0900152545194	-0.333151152869	-0.393488023365
LinJ.10	222500	-0.61223040158	-0.430866846628	0.0367269854093
LinJ.10	227500	0.252583695554	0.0122978941667	-0.00603225956035
LinJ.10	232500	-0.087239406906	-0.391778816106	-0.323315434874
LinJ.10	237500	-0.0209436893717	-0.0192437322328	-0.150220169592
LinJ.10	242500	-0.0721903008873	0.0616587908779	0.0923800781176
LinJ.10	247500	-0.205645483566	0.214372011946	-0.0519377368352
LinJ.10	252500	-0.154638531619	-0.305682823441	-0.0524627681793
LinJ.10	257500	-0.108531056468	-0.17290151173	-0.118975861384
LinJ.10	262500	-0.549168071427	-0.0886336361924	-0.236798933468
LinJ.10	267500	-0.497579427301	-0.0197466386985	-0.0561155852687
LinJ.10	272500	-1.23760348913	-0.309768785922	-0.0563526699324
LinJ.10	277500	-0.751129789379	-0.270792653234	0.0720478203395
LinJ.10	282500	-0.526914632436	-0.359956642712	-0.318904060415
LinJ.10	287500	0.0506756190782	-0.235712760817	-0.231217029528
LinJ.10	292500	-0.0601577519742	0.212930776498	0.161393221358
LinJ.10	297500	0.0414792880975	0.0805182449079	-0.0818288097089
LinJ.10	302500	-0.431131093746	-0.351293297092	-0.261375913386
LinJ.10	307500	-0.197637081813	-0.336506659688	-0.227373920679
LinJ.10	312500	-0.149268020724	-0.0925392032676	-0.180309032894
LinJ.10	317500	-0.197550162	-0.310681092912	-0.301366126903
LinJ.10	322500	-0.140590334614	-0.291970550958	-0.0525567727617
LinJ.10	327500	0.0440137146965	-0.062398511382	0.0792026573047
LinJ.10	332500	-0.229353602227	-0.0542537398434	0.0390050233278
LinJ.10	337500	-0.16499302819	-0.110160221339	-0.0355158587159
LinJ.10	342500	-0.250474969717	-0.240642817237	-0.229758101449
LinJ.10	347500	-0.326449136843	-0.345828434791	-0.371231249018
LinJ.10	352500	0.232212611655	0.229142251317	0.165870455391
LinJ.10	357500	-0.088225865092	-0.130568519289	-0.0264960811165
LinJ.10	362500	-0.19204126602	-0.396458908717	-0.425800455461
LinJ.10	367500	-0.251339929984	-0.215658223479	-0.454570694151
LinJ.10	372500	-0.224994934799	-0.189313228293	-0.366449501379
LinJ.10	377500	-0.0667497507375	-0.320812690637	-0.320162645028
LinJ.10	382500	-0.341427973088	-0.00608211574986	-0.275315988515
LinJ.10	387500	-0.442198213185	-0.21222511466	-0.138691643936
LinJ.10	392500	-0.113897997811	-0.324967060705	-0.684860546478
LinJ.10	397500	-0.220107579328	-0.054122575675	-0.194134985608
LinJ.10	402500	-0.0860383058542	-0.0968030579817	-0.242339106004
LinJ.10	407500	-0.0791930369069	-0.128032603323	0.159351007338
LinJ.10	412500	0.0442244309316	-0.146710869761	-0.264607939472
LinJ.10	417500	-0.0578597376263	0.10899796783	-0.142423620056
LinJ.10	422500	0.346569224024	0.0414273111439	0.00358179022886
LinJ.10	427500	0.0841270594155	0.056452745863	0.107279746631
LinJ.10	432500	-0.162739009914	-0.0245446220516	-0.0851536734822
LinJ.10	437500	-0.179739808949	0.0885762641794	-0.141461858947
LinJ.10	442500	-0.324196030105	-0.21065538518	-0.105974648801
LinJ.10	447500	0.0207891016982	-0.225944509487	0.136925535045
LinJ.10	452500	0.039848245738	0.143025985882	0.0162438224101
LinJ.10	457500	0.0429673367728	0.200619820041	-0.033421787137
LinJ.10	462500	0.18245249086	0.205703123914	0.157129702734
LinJ.10	467500	-0.117314874489	-0.0694642083787	-0.240719904807
LinJ.10	472500	-0.138391484841	0.0384831605476	-0.276074702727
LinJ.10	477500	0.211387238553	0.127564794566	0.222867198629
LinJ.10	482500	-0.101282017917	0.237895701012	0.253161516557
LinJ.10	487500	-0.120241464306	0.13357902558	-0.0437000461837
LinJ.10	492500	-0.26042914542	0.0612795598935	0.0722237694879
LinJ.10	497500	-0.739996808774	0.0396037278539	0.159527449705
LinJ.10	502500	-0.856017917395	-0.209331163491	0.0324511525748
LinJ.10	507500	-1.18120617503	-0.134548079834	-0.226139356333
LinJ.10	512500	-1.04611268698	0.0167650201897	0.245934766889
LinJ.10	517500	-0.642869431666	0.4371853932	0.143029904663
LinJ.10	522500	-0.40408795928	0.364285321925	0.6196409403
LinJ.10	527500	-0.518611328704	0.173145054384	0.385205705599
LinJ.10	532500	-0.495220774041	0.432551989469	0.57045868316
LinJ.10	537500	-0.431296803305	0.210520590415	0.282035838577
LinJ.10	542500	3.0139149749	2.81593313437	2.52774296979

[truncated: 26 more sheets: Chr11, Chr12, Chr13, Chr14, Chr15, Chr16, Chr17, Chr18, Chr19, Chr20, Chr21, Chr22, Chr23, Chr24, Chr25, Chr26, Chr27, Chr28, Chr29, Chr30 …]
