# Supplementary material for: Three different mutations in the DNA topoisomerase 1B in Leishmania infantum contribute to resistance to antitumor drug topotecan
Source: Parasit Vectors. 2021 Aug 28;14:438. doi: 10.1186/s13071-021-04947-4 (PMC8399852; doi:10.1186/s13071-021-04947-4)
Supplement: Supplementary file 2 — Additional file 2: Dataset S2. Homozygous and heterozygous SNPs in the different TPT-resistant mutants. [file 13071_2021_4947_MOESM2_ESM.xlsx]

## Sheet: SNPsAndIndelsInGenes_allDataMer
mutant	gene	position	refNT	mutNT	refCodon	mutCodon	refAA	mutAA	score	frequency	function
TPT700.1	LinJ.01.0420	1073	C	A	GCA	GAA	A	E	150.77	AF=0.500	hypothetical+protein%2C+conserved
TPT700.3	LinJ.01.0420	1073	C	A	GCA	GAA	A	E	209.77	AF=0.500	hypothetical+protein%2C+conserved
TPT700.2	LinJ.01.0420	1073	C	A	GCA	GAA	A	E	234.77	AF=0.500	hypothetical+protein%2C+conserved
TPT700.2	LinJ.01.0640	1426	A	G	ACC	GCC	T	A	63.77	AF=0.500	hypothetical+protein%2C+conserved
TPT700.3	LinJ.01.0640	1459	A	G	AGT	GGT	S	G	43.77	AF=0.500	hypothetical+protein%2C+conserved
TPT700.2	LinJ.03.0820	318	C	G	GAG	GAC	E	D	48.74	AF=1.00	hypothetical+protein%2C+conserved
TPT700.3	LinJ.03.0820	318	C	G	GAG	GAC	E	D	56.28	AF=1.00	hypothetical+protein%2C+conserved
TPT700.1	LinJ.09.0680	1388	A	AGGAGACGAACCTTGTCGTGGAGGAGCTCTGTCTGCACGACGTAAGAGGCATCATGGCACTTATGGACATCCCGGGTGCCTCGACGAACAGCGGAGGGTCCGGTGGTGAGCCGAGCAACAGCGGCGCTGTTGCAGCGCTCTGCTCCGCCGGAGCACCGGCGAATCACAGCAGCCGCGTCCTTATCCACTACGGTCGTCTGCTAAAGCGCTTTGGACGCGGTCGGCACGAGCGCCTCATCTTCCTCTTCAGCGATT	na	na	na	na	438.92	AF=1.00	hypothetical+protein%2C+conserved
TPT700.3	LinJ.09.0680	1388	A	AGGAGACGAACCTTGTCGTGGAGGAGCTCTGTCTGCACGACGTAAGAGGCATCATGGCACTTATGGACATCCCGGGTGCCTCGACGAACAGCGGAGGGTCCGGTGGTGAGCCGAGCAACAGCGGCGCTGTTGCAGCGCTCTGCTCCGCCGGAGCACCGGCGAATCACAGCAGCCGCGTCCTTATCCACTACGGTCGTCTGCTAAAGCGCTTTGGACGCGGTCGGCACGAGCGCCTCATCTTCCTCTTCAGCGATT	na	na	na	na	572.73	AF=1.00	hypothetical+protein%2C+conserved
TPT700.2	LinJ.09.0680	1388	A	AGGAGACGAACCTTGTCGTGGAGGAGCTCTGTCTGCACGACGTAAGAGGCATCATGGCACTTATGGACATCCCGGGTGCCTCGACGAACAGCGGAGGGTCCGGTGGTGAGCCGAGCAACAGCGGCGCTGTTGCAGCGCTCTGCTCCGCCGGAGCACCGGCGAATCACAGCAGCCGCGTCCTTATCCACTACGGTCGTCTGCTAAAGCGCTTTGGACGCGGTCGGCACGAGCGCCTCATCTTCCTCTTCAGCGATT	na	na	na	na	909.73	AF=1.00	hypothetical+protein%2C+conserved
TPT700.2	LinJ.09.0950	17	C	CTTCACGTTCTCGATCGTGTCGCTCGGCTCCACCTCCAGCGCGATCGTCTTGCCGGTCAGCGTCT	na	na	na	na	184.94	AF=1.00	polyubiquitin
TPT700.1	LinJ.09.0950	17	C	CTTCACGTTCTCGATCGTGTCGCTCGGCTCCACCTCCAGCGCGATCGTCTTGCCGGTCAGCGTCT	na	na	na	na	185.90	AF=1.00	polyubiquitin
TPT700.3	LinJ.09.0950	17	C	CTTCACGTTCTCGATCGTGTCGCTCGGCTCCACCTCCAGCGCGATCGTCTTGCCGGTCAGCGTCT	na	na	na	na	272.80	AF=1.00	polyubiquitin
TPT700.2	LinJ.10.0200	1106	T	G	GTG	GGG	V	G	119.77	AF=0.500	mitogen-activated+protein+kinase%2C+putative+%28MPK10%29
TPT700.3	LinJ.10.0390	190	G	T	GTC	TTC	V	F	18.59	AF=1.00	folate%2Fbiopterin+transporter%2C+putative
TPT700.2	LinJ.10.0390	214	T	TAGCA	na	na	na	na	53.70	AF=1.00	folate%2Fbiopterin+transporter%2C+putative
TPT700.3	LinJ.12.0662	425	G	C	AGC	ACC	S	T	205.77	AF=0.500	surface+antigen+protein+2%2C+putative
TPT700.1	LinJ.12.0662	425	G	C	AGC	ACC	S	T	311.77	AF=0.500	surface+antigen+protein+2%2C+putative
TPT700.2	LinJ.12.0662	425	G	C	AGC	ACC	S	T	541.77	AF=0.500	surface+antigen+protein+2%2C+putative
TPT700.1	LinJ.14.0020	97	C	G	CTG	GTG	L	V	290.77	AF=1.00	phosphatidylinositol+3-kinase+2%2C+putative
TPT700.3	LinJ.14.0020	97	C	G	CTG	GTG	L	V	78.77	AF=0.500	phosphatidylinositol+3-kinase+2%2C+putative
TPT700.2	LinJ.14.1180	1891	A	G	ACT	GCT	T	A	136.80	AF=0.500	kinesin+K39%2C+putative
TPT700.3	LinJ.14.1180	8003	A	C	GAG	GCG	E	A	38.77	AF=0.500	kinesin+K39%2C+putative
TPT700.2	LinJ.14.1190	4557	C	G	CAC	CAG	H	Q	130.80	AF=0.500	kinesin+K39%2C+putative
TPT700.1	LinJ.14.1190	6791	A	G	AAC	AGC	N	S	40.77	AF=0.500	kinesin+K39%2C+putative
TPT700.3	LinJ.14.1600	752	C	T	AGC	AAC	S	N	90.78	AF=0.500	kinesin+K39%2C+putative
TPT700.1	LinJ.14.1600	806	TTCGCCTCCTCCAGCTGCTGGG	T	na	na	na	na	78.73	AF=0.500	kinesin+K39%2C+putative
TPT700.3	LinJ.16.1510	872	CCCTTCAGCCGCCGCTTCCCGT	C	na	na	na	na	154.73	AF=0.500	paraflagellar+rod+protein+2C
TPT700.2	LinJ.16.1510	872	CCCTTCAGCCGCCGCTTCCCGT	C	na	na	na	na	166.73	AF=0.500	paraflagellar+rod+protein+2C
TPT700.1	LinJ.16.1550	3995	T	C	GAC	GGC	D	G	37.77	AF=0.500	kinesin%2C+putative
TPT700.3	LinJ.16.1550	7156	T	C	ACG	GCG	T	A	21.77	AF=1.00	kinesin%2C+putative
TPT700.1	LinJ.16.1760	5254	T	G	TCC	GCC	S	A	65.77	AF=0.500	hypothetical+protein%2C+conserved
TPT700.2	LinJ.16.1760	5854	G	A	GAG	AAG	E	K	94.78	AF=0.500	hypothetical+protein%2C+conserved
TPT700.3	LinJ.19.1680	2940	G	C	GAG	GAC	E	D	196.90	AF=1.00	hypothetical+protein
TPT700.2	LinJ.19.1680	3665	T	C	GTG	GCG	V	A	57.77	AF=0.500	hypothetical+protein
TPT700.1	LinJ.19.1680	3792	TGAGGCGGCGCCCCAGCCGAGC	T	na	na	na	na	40.73	AF=0.500	hypothetical+protein
TPT700.2	LinJ.19.1690	3389	G	C	GGG	GCG	G	A	115.77	AF=0.500	hypothetical+protein
TPT700.3	LinJ.19.1690	3956	G	A	AGT	AAT	S	N	116.77	AF=0.500	hypothetical+protein
TPT700.1	LinJ.19.1690	3956	G	A	AGT	AAT	S	N	78.77	AF=0.500	hypothetical+protein
TPT700.1	LinJ.20.1210	473	T	TAGAGGAGCAGGCTGAGGATTGCAACGAGTCTGAGCCGGCAGAGGAGCAGGCTGAGGATTGCAACGAGGCCGCACCGGCAGAGGAGCAGGCTGAGGATTGCAACGAGGCCGCACCGGC	na	na	na	na	206.73	AF=0.500	calpain-like+cysteine+peptidase%2C+putative%2Ccysteine+peptidase%2C+Clan+CA%2C+family+C2%2C+putative
TPT700.3	LinJ.20.1210	473	T	TAGAGGAGCAGGCTGAGGATTGCAACGAGTCTGAGCCGGCAGAGGAGCAGGCTGAGGATTGCAACGAGGCCGCACCGGCAGAGGAGCAGGCTGAGGATTGCAACGAGGCCGCACCGGC	na	na	na	na	72.73	AF=0.500	calpain-like+cysteine+peptidase%2C+putative%2Ccysteine+peptidase%2C+Clan+CA%2C+family+C2%2C+putative
TPT700.2	LinJ.21.0010	1008	C	G	GAG	GAC	E	D	62.74	AF=1.00	phosphoglycan+beta+1%2C3+galactosyltransferase+2+%28SCG2%29
TPT700.3	LinJ.21.0010	1008	C	G	GAG	GAC	E	D	62.74	AF=1.00	phosphoglycan+beta+1%2C3+galactosyltransferase+2+%28SCG2%29
TPT700.1	LinJ.21.0910	2367	T	TTCTTCCGTCTGCGCACGCGCGGAGCAGCTCATCTTTGAAAAGGCAGTGGAGTGCGTTCAGTCAGAGGCGCTGTCCATGCTGATGGACTCGACGCCGCCGCCCGTTGCCGACGACTTGGATG	na	na	na	na	85.37	AF=1.00	hypothetical+protein%2C+conserved
TPT700.3	LinJ.24.0030	71	A	G	GAG	GGG	E	G	83.77	AF=0.500	hypothetical+protein%2C+conserved
TPT700.1	LinJ.24.1120	771	T	G	AGT	AGG	S	R	192.77	AF=0.500	pre-mRNA+splicing+factor%2C+putative
TPT700.3	LinJ.24.1120	771	T	G	AGT	AGG	S	R	80.77	AF=0.500	pre-mRNA+splicing+factor%2C+putative
TPT700.2	LinJ.24.1120	776	C	T	TCT	TTT	S	F	133.77	AF=0.500	pre-mRNA+splicing+factor%2C+putative
TPT700.3	LinJ.26.2180	2062	A	G	ACG	GCG	T	A	31.29	AF=1.00	hypothetical+protein%2C+unknown+function
TPT700.2	LinJ.26.2180	4204	G	A	GCT	ACT	A	T	93.28	AF=1.00	hypothetical+protein%2C+unknown+function
TPT700.3	LinJ.27.0870	2572	G	C	CGC	GGC	R	G	150.77	AF=0.500	hypothetical+protein%2C+conserved
TPT700.1	LinJ.27.0870	2572	G	C	CGC	GGC	R	G	231.77	AF=0.500	hypothetical+protein%2C+conserved
TPT700.2	LinJ.27.0870	2572	G	C	CGC	GGC	R	G	235.77	AF=0.500	hypothetical+protein%2C+conserved
TPT700.3	LinJ.27.1870	29	GT	G	na	na	na	na	175.73	AF=0.500	hypothetical+protein%2C+conserved
TPT700.1	LinJ.27.1870	29	GT	G	na	na	na	na	91.73	AF=0.500	hypothetical+protein%2C+conserved
TPT700.1	LinJ.28.2320	856	A	T	AAT	TAT	N	Y	179.84	AF=1.00	hypothetical+protein%2C+conserved
TPT700.3	LinJ.28.2320	856	A	T	AAT	TAT	N	Y	470.77	AF=1.00	hypothetical+protein%2C+conserved
TPT700.2	LinJ.28.2320	856	A	T	AAT	TAT	N	Y	597.77	AF=1.00	hypothetical+protein%2C+conserved
TPT700.3	LinJ.28.2390	1321	G	GACGATAGCTCGCGTCGTCGCCGCACGCGAAGCAAGAAGCGATGGCAACGGCAGTGGTGGGCGCAGTCGGCTGCCACGCCGATGTCGCTCTGCACCATCTTGACAAAGTTCGAACCACGCGTGACGTCGCTGTGGAAGGAGGACCAAGTGATTCAGCCGTACCGCGGGGAGTCCAACGCGAGTAGCAGCAGGTCCAGCTCATCCTCCAAAAAGCGCTCGTCCTCGTCCT	na	na	na	na	498.73	AF=1.00	cyclin+dependent+kinase-binding+protein%2C+putative
TPT700.1	LinJ.28.2390	1321	G	GACGATAGCTCGCGTCGTCGCCGCACGCGAAGCAAGAAGCGATGGCAACGGCAGTGGTGGGCGCAGTCGGCTGCCACGCCGATGTCGCTCTGCACCATCTTGACAAAGTTCGAACCACGCGTGACGTCGCTGTGGAAGGAGGACCAAGTGATTCAGCCGTACCGCGGGGAGTCCAACGCGAGTAGCAGCAGGTCCAGCTCATCCTCCAAAAAGCGCTCGTCCTCGTCCT	na	na	na	na	577.73	AF=1.00	cyclin+dependent+kinase-binding+protein%2C+putative
TPT700.2	LinJ.28.2390	1321	G	GACGATAGCTCGCGTCGTCGCCGCACGCGAAGCAAGAAGCGATGGCAACGGCAGTGGTGGGCGCAGTCGGCTGCCACGCCGATGTCGCTCTGCACCATCTTGACAAAGTTCGAACCACGCGTGACGTCGCTGTGGAAGGAGGACCAAGTGATTCAGCCGTACCGCGGGGAGTCCAACGCGAGTAGCAGCAGGTCCAGCTCATCCTCCAAAAAGCGCTCGTCCTCGTCCT	na	na	na	na	716.73	AF=1.00	cyclin+dependent+kinase-binding+protein%2C+putative
TPT700.2	LinJ.28.2450	3758	A	AGGACAGCGATGATGACGACAGCGACTCCGATGAGGAGTGGATGTTTGACAACAACGACGATGACGATGAGGGCGAGAACATCGTCGGTATGGGTGATGCCGGAGCGCCGCCGGTGCCGGAGAGGGCACGGGCGTGCGACTCCCCGAAGAGGCCCCGCGCAGCTCCGAAGCGCCACGCAGCATCGCAG	na	na	na	na	1020.73	AF=1.00	DNA+topoisomerase+ii
TPT700.3	LinJ.28.2450	3758	A	AGGACAGCGATGATGACGACAGCGACTCCGATGAGGAGTGGATGTTTGACAACAACGACGATGACGATGAGGGCGAGAACATCGTCGGTATGGGTGATGCCGGAGCGCCGCCGGTGCCGGAGAGGGCACGGGCGTGCGACTCCCCGAAGAGGCCCCGCGCAGCTCCGAAGCGCCACGCAGCATCGCAG	na	na	na	na	1033.73	AF=1.00	DNA+topoisomerase+ii
TPT700.1	LinJ.28.2450	3758	A	AGGACAGCGATGATGACGACAGCGACTCCGATGAGGAGTGGATGTTTGACAACAACGACGATGACGATGAGGGCGAGAACATCGTCGGTATGGGTGATGCCGGAGCGCCGCCGGTGCCGGAGAGGGCACGGGCGTGCGACTCCCCGAAGAGGCCCCGCGCAGCTCCGAAGCGCCACGCAGCATCGCAG	na	na	na	na	626.73	AF=1.00	DNA+topoisomerase+ii
TPT700.3	LinJ.29.1450	242	C	T	GCG	GTG	A	V	53.74	AF=1.00	amastin-like+protein
TPT700.1	LinJ.29.1450	242	C	T	GCG	GTG	A	V	58.74	AF=1.00	amastin-like+protein
TPT700.2	LinJ.29.1450	242	C	T	GCG	GTG	A	V	86.77	AF=0.500	amastin-like+protein
TPT700.2	LinJ.29.2240	1267	G	A	CTC	TTC	L	F	105.03	AF=1.00	hypothetical+protein%2C+conserved
TPT700.3	LinJ.29.2240	1267	G	A	CTC	TTC	L	F	115.03	AF=1.00	hypothetical+protein%2C+conserved
TPT700.1	LinJ.29.2240	1267	G	A	CTC	TTC	L	F	19.79	AF=1.00	hypothetical+protein%2C+conserved
TPT700.3	LinJ.30.0920	592	A	AC	na	na	na	na	163.73	AF=0.500	surface+protein+amastin%2C+putative
TPT700.1	LinJ.30.1220	4493	C	G	ACT	AGT	T	S	37.77	AF=0.500	hypothetical+protein%2C+conserved
TPT700.2	LinJ.31.0080	538	T	C	ATG	GTG	M	V	235.77	AF=0.500	helicase-like+protein
TPT700.3	LinJ.31.0080	538	T	C	ATG	GTG	M	V	351.77	AF=0.500	helicase-like+protein
TPT700.1	LinJ.31.1470	1088	CGGTCGTGGCGGACGCGACCCCCGGCCGAGCCGCTGCTCGGAGTCGGCTCT	C	na	na	na	na	521.73	AF=0.500	hypothetical+protein%2C+unknown+function
TPT700.2	LinJ.31.1470	1088	CGGTCGTGGCGGACGCGACCCCCGGCCGAGCCGCTGCTCGGAGTCGGCTCT	C	na	na	na	na	576.73	AF=0.500	hypothetical+protein%2C+unknown+function
TPT700.3	LinJ.31.1470	1109	AGCTGCTCGGAGTCGGCTCTGCGGTCGTGGCGGACGCGACCCCCGGCCGAGCC	A	na	na	na	na	890.73	AF=1.00	hypothetical+protein%2C+unknown+function
TPT700.2	LinJ.33.3050	5672	C	T	ACG	ATG	T	M	159.77	AF=0.500	hypothetical+protein%2C+unknown+function
TPT700.1	LinJ.33.3060	4590	G	GCACACT	na	na	na	na	37.73	AF=0.500	hypothetical+protein%2C+conserved
TPT700.1	LinJ.34.0710	2129	C	T	GGC	GAC	G	D	25.78	AF=0.500	flagellar+attachment+zone+protein%2C+putative
TPT700.3	LinJ.34.0710	2843	T	C	GAC	GGC	D	G	50.78	AF=0.500	flagellar+attachment+zone+protein%2C+putative
TPT700.2	LinJ.34.0710	76	C	G	GCA	CCA	A	P	133.77	AF=0.500	flagellar+attachment+zone+protein%2C+putative
TPT700.1	LinJ.34.3220	560	T	A	TTC	TAC	F	Y	534.77	AF=1.00	DNA+topoisomerase+IB%2C+large+subunit
TPT700.2	LinJ.34.3220	572	G	C	GGC	GCC	G	A	550.77	AF=0.500	DNA+topoisomerase+IB%2C+large+subunit
TPT700.3	LinJ.34.3220	724	T	C	TGG	CGG	W	R	603.77	AF=1.00	DNA+topoisomerase+IB%2C+large+subunit
TPT700.1	LinJ.34.4340	334	G	A	GCG	ACG	A	T	62.77	AF=0.500	amastin-like+surface+protein%2C+putative
TPT700.3	LinJ.35.0490	16285	G	A	GTC	ATC	V	I	21.77	AF=1.00	proteophosphoglycan+ppg4
TPT700.1	LinJ.35.0490	16451	G	A	CGC	CAC	R	H	21.77	AF=1.00	proteophosphoglycan+ppg4
TPT700.2	LinJ.35.0490	1992	ATCCAGCAGCAGCTCCGCGCCGTCGGCGTCGTCGTCGTCTGCGCCG	A	na	na	na	na	381.19	AF=0.500	proteophosphoglycan+ppg4
TPT700.3	LinJ.35.0500	10739	G	GGCGTCCTCGTCGTCTGCACCGTCCAGCAGCAGCTCCGCGCCATCT	na	na	na	na	184.73	AF=0.500	proteophosphoglycan+ppg3%2C+putative
TPT700.1	LinJ.35.0500	7473	GCA	G	na	na	na	na	53.70	AF=1.00	proteophosphoglycan+ppg3%2C+putative
TPT700.3	LinJ.35.0510	2437	G	A	GGC	AGC	G	S	48.77	AF=0.500	proteophosphoglycan+ppg4
TPT700.2	LinJ.35.0510	5278	G	C	GTC	CTC	V	L	95.77	AF=0.500	proteophosphoglycan+ppg4
TPT700.1	LinJ.35.0510	7549	G	A	GCC	ACC	A	T	49.77	AF=0.500	proteophosphoglycan+ppg4
TPT700.1	LinJ.35.0520	2590	GCCGTCGGCGTCCTCGTCGTCTGCA	G	na	na	na	na	142.73	AF=0.500	proteophosphoglycan+ppg4
TPT700.2	LinJ.35.0520	6544	G	T	GGC	TGC	G	C	62.74	AF=1.00	proteophosphoglycan+ppg4
TPT700.1	LinJ.35.0530	15160	G	C	GTC	CTC	V	L	146.77	AF=0.500	proteophosphoglycan+5
TPT700.1	LinJ.35.0550	1699	G	A	GCC	ACC	A	T	88.77	AF=0.500	proteophosphoglycan+ppg1
TPT700.3	LinJ.35.0550	2471	AGCAGCAGCTCCGCGCCGTCGGCGTCCTCGTCGTCTGCACCGTCCAGCAGCAGCTCCTCGCCGTCG	A	na	na	na	na	143	AF=1.00	proteophosphoglycan+ppg1
TPT700.2	LinJ.35.0550	2471	AGCAGCAGCTCCGCGCCGTCGGCGTCCTCGTCGTCTGCACCGTCCAGCAGCAGCTCCTCGCCGTCG	A	na	na	na	na	245.73	AF=0.500	proteophosphoglycan+ppg1
TPT700.3	LinJ.36.0010	914	T	A	AAA	ATA	K	I	62.74	AF=1.00	phosphoglycan+beta+1%2C3+galactosyltransferase+4+%28SCG4%29
TPT700.2	LinJ.36.1420	668	T	TTGCGAAACGATACGCTTCTCCACCTCGCCCTGAGCTTTCTCACGCTTCGGGGCGATGGAGTCGATTTCATCGATAAAGATGATCGCCGGCGCGTTCTTCTCGGCCTCCTCGAAGGCCTTGCGAAGGTTGCTCTCCGACTCGCCAGCCATCTTGCTCATAATCTCAGGACCGTTGATGAGGAAGAAAAAGGCGCCCGTCTCATTTGCGACAGCGCGCGCGATGAGCGTCTTGCCGCTCCCAGGAGGGCCGTAAAGCAAGATGCCACGCGGGGGCTTGATGCCAA	na	na	na	na	686.74	AF=1.00	Transitional+endoplasmic+reticulum+ATPase%2C+putative%2Cvalosin-containing+protein+homolog
